# Supplementary material for: Resonance Effects in Variable Practice for Handball, Basketball, and Volleyball Skills: A Study on Contextual Interference and Differential Learning
Source: Sports (Basel). 2023 Dec 22;12(1):5. doi: 10.3390/sports12010005 (PMC10821429; doi:10.3390/sports12010005)
Supplement: Supplementary file 1 [file sports-12-00005-s001.zip]

Archive with 1 entries (1 files):
- sports-2695411-supplementary.xlsx
