# Supplementary material for: Resonance Effects in Variable Practice for Handball, Basketball, and Volleyball Skills: A Study on Contextual Interference and Differential Learning
Source: Sports (Basel). 2023 Dec 22;12(1):5. doi: 10.3390/sports12010005 (PMC10821429; doi:10.3390/sports12010005)
Supplement: Supplementary file 1 [file sports-12-00005-s001.zip › sports-2695411-supplementary.xlsx]

## Sheet: original anonym
Contextual Interfrence		Handball specialists				Differential Learning		Volleyball specialists						Control group - free play		Basketball specialists
pre-test	basketball score	handball score	volleyball score			Pre-test	basketball score		handball score		volleyball score			Pre-test	Basketball scores	Handball scores	volleyball scores
CI_1	5	16	14			DL_1	11		9		15			CO_1	8	8	9
CI_2	8	15	12			DL_2	7		10		17			CO_2	10	5	7
CI_3	7	14	20			DL_3	6		14		18			CO_3	10	6	6
CI_4	3	14	14			DL_4	7		12		12			CO_4	12	4	3
CI_5	5	14	13			DL_5	7		6		19			CO_5	8	4	9
CI_6	4	13	13			DL_6	8		6		16			CO_6	9	5	5
CI_7	3	14	10			DL_7	6		6		18			CO_7	12	3	4
CI_8	10	5	10			DL_8	8		6		9			CO_8	8	4	12
CI_9	4	10	3			DL_9	8		8		2			CO_9	14	10	4
CI_10	6	10	9			DL_10	5		4		14			CO_10	9	6	6
CI_11	3	4	4			DL_11	5		4		4			CO_11	8	3	15
CI_12	10	10	4			DL_12	4		9		10			CO_12	9	9	10
CI_13	7	7	3			DL_13	6		4		6			CO_13	10	6	16
CI_14	10	8	12			DL_14	10		10		10			CO_14	10	10	12
CI_15	5	5	5			DL_15	4		4		6			CO_15	14	5	12
POST TEST	basketball score	handball score	volleyball score			POST TEST	basketball score	handball score			volleyball score			POST TEST basketball		Handball scores	volleyball scores
CI_1	9	13	8			DL_1	12		7		12			CO_1	11	7	8
CI_2	6	12	8			DL_2	10		14		15			CO_2	12	6	6
CI_3	8	8	14			DL_3	10		10		12			CO_3	10	7	6
CI_4	3	14	16			DL_4	10		13		15			CO_4	12	5	4
CI_5	10	8	16			DL_5	8		14		14			CO_5	10	4	9
CI_6	7	7	8			DL_6	8		16		14			CO_6	11	5	5
CI_7	10	13	16			DL_7	10		10		18			CO_7	10	6	5
CI_8	4	9	11			DL_8	12		12		12			CO_8	12	3	10
CI_9	5	10	4			DL_9	14		8		7			CO_9	15	8	4
CI_10	8	10	10			DL_10	8		6		14			CO_10	12	6	8
CI_11	4	4	6			DL_11	9		8		9			CO_11	8	2	10
CI_12	10	12	5			DL_12	8		9		11			CO_12	10	8	9
CI_13	5	5	4			DL_13	8		8		10			CO_13	10	6	12
CI_14	8	8	10			DL_14	12		12		13			CO_14	10	8	12
CI_15	8	8	5			DL_15	9		7		11			CO_15	14	6	13
							s
RETENTION TEST	basketball score	handball score	volleyball score			RETENTION TEST	basketball score	handball score			volleyball score			RETENTION TEST	basketball score	handball scores	volleyball score
CI_1	9	14	10			DL_1	10		14		12			CO_1	11	6	7
CI_2	8	12	12			DL_2	10		14		17			CO_2	12	4	5
CI_3	10	10	14			DL_3	14		14		14			CO_3	10	3	6
CI_4	6	14	16			DL_4	12		13		15			CO_4	12	4	4
CI_5	10	10	18			DL_5	12		14		16			CO_5	10	4	7
CI_6	8	9	10			DL_6	12		16		14			CO_6	9	3	5
CI_7	12	14	17			DL_7	13		14		17			CO_7	10	5	6
CI_8	6	10	13			DL_8	8		14		12			CO_8	12	3	11
CI_9	5	12	8			DL_9	16		12		8			CO_9	14	6	3
CI_10	8	11	12			DL_10	10		12		14			CO_10	10	5	7
CI_11	7	7	9			DL_11	6		8		10			CO_11	10	3	10
CI_12	10	14	10			DL_12	8		12		12			CO_12	12	6	9
CI_13	9	9	8			DL_13	9		13		12			CO_13	11	5	14
CI_14	10	14	11			DL_14	12		12		16			CO_14	12	7	10
CI_15	8	9	8			DL_15	10		8		13			CO_15	15	6	12
